# Supplementary material for: High‐Throughput Parallel Optofluidic 3D‐Imaging Flow Cytometry
Source: Small Sci. 2022 Jun 5;2(7):2100126. doi: 10.1002/smsc.202100126 (PMC11935936; doi:10.1002/smsc.202100126)
Supplement: Supplementary file 1 — Supplementary Material [file SMSC-2-2100126-s001.zip]

Archive with 11 entries (11 files):
- 3D-cyto_supp_v10_clean.pdf
- Movie1.mp4
- Movie10.mp4
- Movie2.mp4
- Movie3.mp4
- Movie4.mp4
- Movie5.mp4
- Movie6.mp4
- Movie7.mp4
- Movie8.mp4
- Movie9.mp4
